# Supplementary material for: 25HC regulates the polarization of CD163+ macrophages in the immune microenvironment of triple-negative breast cancer through the interferon pathway
Source: Front Immunol. 2026 May 28;17:1812056. doi: 10.3389/fimmu.2026.1812056 (PMC13253280; doi:10.3389/fimmu.2026.1812056)
Supplement: Supplementary Table 1 — The list of PCR primers used in this study. [file Table1.xlsx]

## Sheet: mutiCox
Tag	exp(coef)	Pr(>|z|)	lower .95	upper .95	coef
Age	1.03335	1.30656e-05	1.01822	1.0487	0.0328013
Gender	0.530751	0.530116	0.0734602	3.83469	-0.633462
Stage	1.58454	0.0708682	0.961605	2.61101	0.460292
T	1.01282	0.93158	0.7573	1.35455	0.0127357
M	1.67137	0.217517	0.738795	3.78112	0.513643
N	1.21969	0.168552	0.919334	1.61819	0.1986
Macrophage M2	10.5668	0.00318737	2.20508	50.6361	2.35772

## Sheet: Sheet1
Factor	HR	HR.95L	HR.95H	pvalue
Age	1.03335	1.01822	1.0487	1.30656e-05
Stage	1.58454	0.961605	2.61101	0.0708682
T	1.01282	0.7573	1.35455	0.93158
N	1.21969	0.919334	1.61819	0.168552
M	1.67137	0.738795	3.78112	0.217517
Gender	0.530751	0.0734602	3.83469	0.530116
Macrophage M2	10.5668	2.20508	50.6361	0.00318737
